# Supplementary material for: Moderately Low Effectiveness of the Influenza Quadrivalent Vaccine: Potential Mismatch between Circulating Strains and Vaccine Strains
Source: Vaccines (Basel). 2023 May 31;11(6):1050. doi: 10.3390/vaccines11061050 (PMC10304586; doi:10.3390/vaccines11061050)
Supplement: Supplementary file 1 [file vaccines-11-01050-s001.zip]

Archive with 1 entries (1 files):
- vaccines-2396382-supplementary.pdf
